# Supplementary material for: Chest Compression Synchronized Ventilation versus Intermitted Positive Pressure Ventilation during Cardiopulmonary Resuscitation in a Pig Model
Source: PLoS One. 2015 May 26;10(5):e0127759. doi: 10.1371/journal.pone.0127759 (PMC4444197; doi:10.1371/journal.pone.0127759)
Supplement: S1 Dataset — (XLS) [file pone.0127759.s001.xls]

## Sheet: Tabelle1
Beschreibende Statistik
getrennt nach den verscheidenen Methoden
Eingabedatei ist	Methoden_nebeneinander.DAT
															KiloPascal
Nr. Variable	n miss	Xquer	s (SD)	Median	1.Quartil	3.Quartil	SEM	CV	RCV[%]	Range	Min	Max		Nr. Variable	Xquer	s (SD)	Median	1.Quartil	3.Quartil	Min	Max
5 MAP_2	48 0	41.4598	10.3244	42.475	33.4125	47.53	1.4902	0.249	3.5943	43.73	24.24	67.97		5 MAP_2
6 ZVD_2	48 0	24.0235	2.6748	23.96	22.3175	26.1875	0.3861	0.1113	1.6071	10.45	18.52	28.97		6 ZVD_2
7 Diffd_2	48 0	17.4744	10.3358	15.945	8.59	26.0025	1.4918	0.5915	8.5373	44.06	1.51	45.57		7 Diffd_2
8 (a)pH_2	12 36	7.3797	0.087	7.385	7.3292	7.4523	0.0251	0.0118	0.3404	0.306	7.186	7.492		8 (a)pH_2
9 PaCO2_2	12 36	48.7417	8.4704	48.55	41.375	52.95	2.4452	0.1738	5.0167	31	37.5	68.5		9 PaCO2_2	6.48265	1.12656	6.45715	5.50288	7.04235	4.9875	9.1105
10 PaO2_2	12 36	185.917	95.5952	147	104.5	272.25	27.596	0.5142	14.8432	293	50	343		10 PaO2_2	24.7269	12.7142	19.551	13.8985	36.2093	6.65	45.619
11 (a)BE_2	12 36	3.0833	2.7122	2.5	2	5	0.7829	undef,	undef,	10	-2	8		11 (a)BE_2
12 SaO2_2	12 36	97.3333	5.6138	99	97.25	100	1.6206	0.0577	1.665	20	80	100		12 SaO2_2
13 (v)pH_2	12 36	7.3158	0.065	7.3215	7.277	7.3587	0.0188	0.0089	0.2565	0.253	7.169	7.422		13 (v)pH_2
14 PcvCO2_2	12 36	61.0083	8.7364	60.35	55.6	62.125	2.522	0.1432	4.1338	35.4	48.3	83.7		14 PcvCO2_2	8.1141	1.16194	8.02655	7.3948	8.26262	6.4239	11.1321
15 PcvO2_2	12 36	26.3333	4.997	26	21.5	30	1.4425	0.1898	5.4779	16	20	36		15 PcvO2_2	3.50233	0.664601	3.458	2.8595	3.99	2.66	4.788
16 (v)BE_2	12 36	4.75	3.3337	5	2.5	6.75	0.9624	undef,	undef,	13	-3	10		16 (v)BE_2
17 ScvO2_2	12 36	40.75	10.3232	39.5	32	50	2.98	0.2533	7.313	33	29	62		17 ScvO2_2
22 MAP_3	48 0	23.9631	8.165	22.365	18.37	29.9025	1.1785	0.3407	4.9181	30.91	10.52	41.43		22 MAP_3
23 ZVD_3	48 0	20.1542	2.8007	19.905	18.01	21.6525	0.4043	0.139	2.0058	10.71	14.8	25.51		23 ZVD_3
24 Diffd_3	48 0	3.8065	8.3347	2.875	-3.7975	9.2875	1.203	undef,	undef,	31.09	-7	24.09		24 Diffd_3
25 (a)pH_3	12 36	7.227	0.1944	7.2335	7.095	7.4067	0.0561	0.0269	0.7764	0.606	6.842	7.448		25 (a)pH_3
26 PaCO2_3	12 36	58.6833	29.3456	57.8	31.6	77.25	8.4714	0.5001	14.4357	89.5	29.7	119.2		26 PaCO2_3	7.80488	3.90296	7.6874	4.2028	10.2743	3.9501	15.8536
27 PaO2_3	12 36	161.667	111.772	171	40.75	277.5	32.2658	0.6914	19.9582	285	9	294		27 PaO2_3	21.5017	14.8657	22.743	5.41975	36.9075	1.197	39.102
28 (a)BE_3	12 36	-5.5	3.1479	-5.5	-6.75	-3	0.9087	0.5723	16.522	11	-13	-2		28 (a)BE_3
29 SaO2_3	12 36	77.5833	38.0011	99	47.25	100	10.97	0.4898	14.1396	95	5	100		29 SaO2_3
30 (v)pH_3	12 36	7.198	0.0697	7.191	7.1465	7.2495	0.0201	0.0097	0.2794	0.247	7.068	7.315		30 (v)pH_3
31 PcvCO2_3	12 36	71.5833	12.7713	69.05	60.45	79.7	3.6867	0.1784	5.1503	39.6	56	95.6		31 PcvCO2_3	9.52058	1.69858	9.18365	8.03985	10.6001	7.448	12.7148
32 PcvO2_3	12 36	23.9167	2.8431	24.5	21	26	0.8207	0.1189	3.4317	8	20	28		32 PcvO2_3	3.18092	0.378132	3.2585	2.793	3.458	2.66	3.724
33 (v)BE_3	12 36	-0.7083	2.34	-0.5	-2.75	1	0.6755	undef,	undef,	7.5	-4.5	3		33 (v)BE_3
34 ScvO2_3	12 36	28.3833	5.6327	28.5	24.25	31	1.626	0.1984	5.7288	21.4	20.6	42		34 ScvO2_3
Nr. Variable	n miss	Xquer	s (SD)	Median	1.Quartil	3.Quartil	SEM	CV	RCV[%]	Range	Min	Max		Nr. Variable
39 MAP_4	48 0	37.566	9.6032	40.055	34.4325	44.0075	1.3861	0.2556	3.6898	40.71	14.61	55.32		39 MAP_4
40 ZVD_4	48 0	24.6337	3.0516	23.74	22.0925	27.2425	0.4405	0.1239	1.7881	12.17	19.03	31.2		40 ZVD_4
41 Diffd_4	48 0	12.9302	9.1036	14.86	10.1625	19.43	1.314	undef,	undef,	36.36	-8.32	28.04		41 Diffd_4
42 (a)pH_4	12 36	7.2812	0.1297	7.2655	7.2052	7.3713	0.0374	0.0178	0.5142	0.517	7.002	7.519		42 (a)pH_4
43 PaCO2_4	12 36	48.8083	12.2016	46.8	39.375	58.475	3.5223	0.25	7.2166	42.9	29.5	72.4		43 PaCO2_4	6.4915	1.62281	6.2244	5.23688	7.77718	3.9235	9.6292
44 PaO2_4	12 36	326.5	159.312	367.5	218.25	437.5	45.9894	0.4879	14.0856	482	21	503		44 PaO2_4	43.4245	21.1885	48.8775	29.0273	58.1875	2.793	66.899
45 (a)BE_4	12 36	-3.9167	6.1564	-2	-5	-0.25	1.7772	undef,	undef,	23	-22	1		45 (a)BE_4
46 SaO2_4	12 36	90.9167	24.1415	100	99.25	100	6.969	0.2655	7.6653	82	18	100		46 SaO2_4
47 (v)pH_4	12 36	7.2515	0.0651	7.242	7.199	7.2987	0.0188	0.009	0.2591	0.232	7.156	7.388		47 (v)pH_4
48 PcvCO2_4	12 36	66.95	10.8957	64.55	58.05	74.575	3.1453	0.1627	4.698	34.7	48.3	83		48 PcvCO2_4	8.90435	1.44913	8.58515	7.72065	9.91848	6.4239	11.039
49 PcvO2_4	12 36	25.4167	2.7784	25	23	28.75	0.8021	0.1093	3.1557	8	21	29		49 PcvO2_4	3.38042	0.369527	3.325	3.059	3.82375	2.793	3.857
50 (v)BE_4	12 36	2.0833	1.832	2	1	4	0.5288	undef,	undef,	6	-2	4		50 (v)BE_4
51 ScvO2_4	12 36	35	5.7525	34.5	31.25	38	1.6606	0.1644	4.7446	23	25	48		51 ScvO2_4
56 MAP_5	48 0	38.8367	10.158	39.175	34.5	45.57	1.4662	0.2616	3.7752	41.06	19.08	60.14		56 MAP_5
57 ZVD_5	48 0	27.3383	3.159	26.45	24.935	29.9975	0.456	0.1156	1.6678	12.92	20.76	33.68		57 ZVD_5
58 Diffd_5	48 0	11.4621	9.7832	11.51	6.175	18.0325	1.4121	undef,	undef,	39.21	-5.92	33.29		58 Diffd_5
59 (a)pH_5	12 36	7.3401	0.1559	7.334	7.2825	7.4388	0.045	0.0212	0.6132	0.593	6.961	7.554		59 (a)pH_5
60 PaCO2_5	12 36	46.8667	17.1831	45.7	31.6	55	4.9603	0.3666	10.584	62.5	27.1	89.6		60 PaCO2_5	6.23327	2.28535	6.0781	4.2028	7.315	3.6043	11.9168
61 PaO2_5	12 36	391.167	140.22	406	329.5	482.25	40.4782	0.3585	10.3481	534	34	568		61 PaO2_5	52.0252	18.6493	53.998	43.8235	64.1393	4.522	75.544
62 (a)BE_5	12 36	-1.75	4.4747	-1.5	-3.75	2	1.2917	undef,	undef,	15	-12	3		62 (a)BE_5
63 SaO2_5	12 36	94.5833	18.7639	100	100	100	5.4167	0.1984	5.7269	65	35	100		63 SaO2_5
64 (v)pH_5	12 36	7.2599	0.0696	7.26	7.2292	7.2955	0.0201	0.0096	0.2767	0.271	7.105	7.376		64 (v)pH_5
65 PcvCO2_5	12 36	65.9417	10.3121	63.4	61.25	72.55	2.9768	0.1564	4.5144	40.7	50.3	91		65 PcvCO2_5	8.77025	1.37151	8.4322	8.14625	9.64915	6.6899	12.103
66 PcvO2_5	12 36	25.1667	2.0817	25	24	25.75	0.6009	0.0827	2.3878	7	22	29		66 PcvO2_5	3.34717	0.276866	3.325	3.192	3.42475	2.926	3.857
67 (v)BE_5	12 36	2.1667	3.1286	2.5	-0.5	4.75	0.9031	undef,	undef,	11	-4	7		67 (v)BE_5
68 ScvO2_5	12 36	35.5	3.7779	34.5	34	36.75	1.0906	0.1064	3.0721	15	30	45		68 ScvO2_5
73 MAP_6	48 0	37.3585	10.5983	37.025	29.4775	42.225	1.5297	0.2837	4.0947	45.71	15.34	61.05		73 MAP_6
74 ZVD_6	48 0	25.4985	2.1852	25.36	23.8725	27.0125	0.3154	0.0857	1.237	8.15	21.6	29.75		74 ZVD_6
75 Diffd_6	48 0	11.8313	11.0263	10.595	3.2975	18.955	1.5915	undef,	undef,	43.96	-8.99	34.97		75 Diffd_6
76 (a)pH_6	12 36	7.2754	0.1101	7.2505	7.1937	7.338	0.0318	0.0151	0.437	0.363	7.153	7.516		76 (a)pH_6
77 PaCO2_6	12 36	55.7833	13.0529	58.65	47.15	66	3.768	0.234	6.7548	42.8	29.4	72.2		77 PaCO2_6	7.41918	1.73604	7.80045	6.27095	8.778	3.9102	9.6026
78 PaO2_6	12 36	303	163.568	346	151.75	439.25	47.2179	0.5398	15.5835	438	23	461		78 PaO2_6	40.299	21.7545	46.018	20.1828	58.4203	3.059	61.313
79 (a)BE_6	12 36	-1.4167	2.7122	0	-4	1	0.7829	undef,	undef,	7	-5	2		79 (a)BE_6
Nr. Variable	n miss	Xquer	s (SD)	Median	1.Quartil	3.Quartil	SEM	CV	RCV[%]	Range	Min	Max		Nr. Variable
80 SaO2_6	12 36	90.0833	23.7657	100	98.5	100	6.8606	0.2638	7.6158	75	25	100		80 SaO2_6
81 (v)pH_6	12 36	7.2538	0.0721	7.255	7.189	7.323	0.0208	0.0099	0.2868	0.221	7.129	7.35		81 (v)pH_6
82 PcvCO2_6	12 36	66.3333	11.6968	63.05	58.125	79.15	3.3766	0.1763	5.0903	33.3	52	85.3		82 PcvCO2_6	8.82233	1.55567	8.38565	7.73063	10.527	6.916	11.3449
83 PcvO2_6	12 36	23.25	3.7203	22.5	20.25	26.75	1.074	0.16	4.6192	11	18	29		83 PcvO2_6	3.09225	0.4948	2.9925	2.69325	3.55775	2.394	3.857
84 (v)BE_6	12 36	2.1667	2.4802	3	0.25	4	0.716	undef,	undef,	8	-3	5		84 (v)BE_6
85 ScvO2_6	12 36	31	6.7014	32	24.5	35.75	1.9345	0.2162	6.2404	22	22	44		85 ScvO2_6
>> Cave: CV und RCV sind nur für Werte mit gleichen Vorzeichen berechenbar.
miss: Anzahl fehlender Werte :: Xquer: Durchschnitt :: s=SD: Standardabweichung
SEM: SD des Durchschnitts:: CV: Variationskoeff :: RelativerCV=CV/Wurzel(n)[%]
